# Supplementary material for: Sustainability in Supply Chain Management: Aggregate Planning from Sustainability Perspective
Source: PLoS One. 2016 Jan 25;11(1):e0147502. doi: 10.1371/journal.pone.0147502 (PMC4725800; doi:10.1371/journal.pone.0147502)
Supplement: S1 Model — (GMS) [file pone.0147502.s001.gms]

S3 Model. The optimization model and the implementation of the ?�constraint method in the GAMS optimization platform 

$TITLE Aggregate Planning from Sustainability Perspective
$offupper
$offsymxref
$offsymlist
$onlisting
$inlinecom /* */
$eolcom !
$phantom null

/*
   Supplementary File for
   Sustainability in Supply Chain Management: Aggregate Planning from Sustainability Perspective
   PLoS
   Metin T�rkay, �zt�rk Sara�oglu and Mehmet Can Arslan
   Department of Industrial Engineering, Ko� University, Istanbul, Turkey

*/

$onempty

sets
t periods /1*12/

parameters
D(t) demand forecast for ref for each period
/1 208000
2 222000
3 268000
4 265000
5 291500
6 250000
7 274000
8 220000
9 278000
10 211500
11 234250
12 157000
/

ho regular time working hours per day for each product
/7.5/

n(t) number of working production days in period t
/1 21
2 20
3 23
4 21
5 22
6 22
7 21
8 20
9 23
10 21
11 22
12 22
/

K Labor Hour per product
/0.66/

c cost of labor per hour
/9.52/

Iinit initial inventory
/25000/

ch cost of hiring
/6000/
cf cost of firing
/8000/

cht
/7000/
cft
/0/

Winit initial number of workers
/750/
Wtinit initial number of temporary workers
/0/

cm cost of material
/750/
co incremental cost of producing one item
/1125/
ci inventory holding cost of one item for each period
/5/

ctc carbon tax per ton
/100/
cpe amount of CHG emissions per ref produced
/0.04/
cie amount of CHG emissions per ref produced
/0.005/
cse amount of CHG emissions per ref produced
/0.04/
ecpu energy usage cost per unit
/0.20/
ep amount of electrity per unit produced
/150/
ei amount of electrity per unit inventory
/7/

suc subcontracting cost
/900/

OLIM overtime limit multiplier
/0.5/

cs stock out cost
/375/

CC
/140000/

alpha
/0.99/

ITERATION_COUNTER
/0/

ITERATION_NUMBER
/100/

ENC_UPPER_LIMIT
/0/

ENC_LOWER_LIMIT

SOC_UPPER_LIMIT
/0/
SOC_LOWER_LIMIT

EPSILON
      /100000/

Variables
z total cost
m total co2 cap
procost production cost
so social cost
pw production worker cost
ec enviromental cost
tp total product
cco2 co2 cost
rawmaterialc rawmat cost
electricost electricity cost
overtimec overtime cost
stockoutc stockout cost

Positive Variables
P number of product produced in period t
O number of product produced in period t as overtime
I inventory on hand at period t
S stock out number of product
SU subcontranting

Integer Variables
W number of workers
Wt number of temporary workers
H number of workers hired
Ht number of temporary workers hired
F number of workers fired
Ft number of temporary workers fired

equations
COST define objective function
COSTe
SOC social cost functio
SOCe
CO2cost co2 cost
PRO production cost
PROWORKER worker cost for production
ENC enviromental cost
ENCe
TotP total production
SOC_LOW
PROCAP1 capacity constaint on regular and overtime for pvb
PROCAP2 capacity constaint on regular and overtime for pvb
PROCAP3 capacity constaint on regular and overtime for pvb
PROCAP4 capacity constaint on regular and overtime for pvb
PROCAP5 capacity constaint on regular and overtime for pvb
PROCAP6 capacity constaint on regular and overtime for pvb
PROCAP7 capacity constaint on regular and overtime for pvb
PROCAP8 capacity constaint on regular and overtime for pvb
PROCAP9 capacity constaint on regular and overtime for pvb
PROCAP10 capacity constaint on regular and overtime for pvb
PROCAP11 capacity constaint on regular and overtime for pvb
PROCAP12 capacity constaint on regular and overtime for pvb

WORKFORCE(t) workforce definition
WORKFORCEt(t) workforce definition  temporary
INVLEV(t) inventory level

OVERTIME1 capacity constaint on regular and overtime for pvb
OVERTIME2 capacity constaint on regular and overtime for pvb
OVERTIME3 capacity constaint on regular and overtime for pvb
OVERTIME4 capacity constaint on regular and overtime for pvb
OVERTIME5 capacity constaint on regular and overtime for pvb
OVERTIME6 capacity constaint on regular and overtime for pvb
OVERTIME7 capacity constaint on regular and overtime for pvb
OVERTIME8 capacity constaint on regular and overtime for pvb
OVERTIME9 capacity constaint on regular and overtime for pvb
OVERTIME10 capacity constaint on regular and overtime for pvb
OVERTIME11 capacity constaint on regular and overtime for pvb
OVERTIME12 capacity constaint on regular and overtime for pvb

CHGEM co2 emission
CHGEMCON   co2 Maximum level
WORKFORCEinit
WORKFORCEtinit
INVinit
SMOOTHINGLIMIT(t) Layoff Limit Constraint
SMOOTHINGLIMIT1
rawmaterial
ServeLevel(t)
electricity
overtimecost
stockoutcost
ENC_LOW
SUBCONTRACT_LIM;

COST.. z=E=SUM(t, ho*n(t)*c*(W(t)+Wt(t)) + ch*H(t) + cf*F(t) + cht*Ht(t) + cft*Ft(t) +SU(t)*suc
                 + cm*(P(t)-O(t)) + O(t)*(co+1.5*K*ho) + S(t)*cs + I(t)*ci+ SU(t)*ctc*cse
                 + cpe*P(t)*ctc + cie*I(t)*ctc
                 + ep*P(t)*ecpu + ei*I(t)*ecpu);

PRO.. procost=E=SUM(t, ho*n(t)*c*(W(t)+Wt(t)) + ch*H(t) + cf*F(t) + cht*Ht(t) + cft*Ft(t)
                 + cm*(P(t)-O(t)) + O(t)*co + S(t)*cs + I(t)*ci);

overtimecost.. overtimec=E=SUM(t,O(t)*co+O(t)*1.5*K*c);

rawmaterial.. rawmaterialc=E=SUM(t, P(t)*cm);
electricity.. electricost=E=SUM(t,ep*P(t)*ecpu + ei*I(t)*ecpu);
stockoutcost.. stockoutc=E=SUM(t,cs*S(t));

PROWORKER.. pw=E=SUM(t,ho*n(t)*c*(W(t)+Wt(t)));

SOC..  so=E=SUM(t,ho*n(t)*c*(W(t)+Wt(t))+O(t)*1.5*K*ho + ch*H(t) + cf*F(t) + cht*Ht(t) + cft*Ft(t) + cs*S(t));

SOC_LOW.. SUM(t,ho*n(t)*c*(W(t)+Wt(t))+O(t)*1.5*K*ho + ch*H(t) + cf*F(t) + cht*Ht(t) + cft*Ft(t) + cs*S(t))=l=SOC_UPPER_LIMIT-EPSILON*ITERATION_COUNTER;

ENC..   ec=E=SUM(t,P(t)*cpe*ctc + SU(t)*ctc*cse + I(t)*cie*ctc + ep*P(t)*ecpu + ei*I(t)*ecpu);

ENC_LOW.. SUM(t,P(t)*cpe*ctc + SU(t)*ctc*cse + I(t)*cie*ctc + ep*P(t)*ecpu + ei*I(t)*ecpu) =L= ENC_UPPER_LIMIT-EPSILON*ITERATION_COUNTER;

CO2cost..   cco2 =E=  SUM(t,cpe*P(t)*ctc + cie*I(t)*ctc+ SU(t)*ctc*cse);

TotP.. tp=E=SUM(t,P(t));

PROCAP1.. (n('1') * ((Winit+Wtinit-F('1')+Ft('1'))+0.7*(H('1')+Ht('1')))*ho)/K +O('1') =g= P('1');

PROCAP2.. (n('2') * ((Winit+Wtinit-F('1')-Ft('1')-F('2')-Ft('2'))+0.7*(H('1')+Ht('1')+H('2')+Ht('2')))*ho)/K +O('2') =g= P('2');

PROCAP3.. (n('3') * ((Winit+Wtinit-F('1')-Ft('1')-F('2')-Ft('2')-F('3')-Ft('3'))+
                  0.7*(H('1')+Ht('1')+H('2')+Ht('2')+H('3')+Ht('3')))*ho)/K +O('3') =g= P('3');

PROCAP4.. (n('4') * ((Winit+Wtinit-F('1')-Ft('1')-F('2')-Ft('2')-F('3')-Ft('3')-F('4')-Ft('4'))+
                  0.7*(H('2')+Ht('2')+H('3')+Ht('3')+H('4')+Ht('4'))+ 0.8*(H('1')+Ht('1')))*ho)/K +O('4') =g= P('4');

PROCAP5.. (n('5') * ((Winit+Wtinit-(F('1')+Ft('1')+F('2')+Ft('2')+F('3')+Ft('3')+F('4')+Ft('4')+F('5')+Ft('5')))
                         +(0.8*(H('1')+Ht('1')+H('2')+Ht('2'))+0.7*(H('3')+Ht('3')+H('4')+Ht('4')+H('5')+Ht('5'))))*ho)/K +O('5') =g= P('5');

PROCAP6.. (n('6') * ((Winit+Wtinit-(F('1')+Ft('1')+F('2')+Ft('2')+F('3')+Ft('3')+F('4')+Ft('4')+F('5')+Ft('5')+F('6')+Ft('6')))
                                        +0.7*(H('4')+Ht('4')+H('5')+Ht('5')+H('6')+Ht('6'))+0.8*(H('1')+Ht('1')+H('2')+Ht('2')+H('3')+Ht('3')))*ho)/K +O('6') =g= P('6');

PROCAP7.. (n('7') * ((Winit+Wtinit-(F('1')+Ft('1')+F('2')+Ft('2')+F('3')+Ft('3')+F('4')+Ft('4')+F('5')+Ft('5')+F('6')+Ft('6')+F('7')+Ft('7')))
                                        +0.7*(H('5')+Ht('5')+H('6')+Ht('6')+H('7')+Ht('7'))+0.8*(H('2')+Ht('2')+H('3')+Ht('3')+H('4')+Ht('4'))+0.9*(H('1')+Ht('1')))*ho)/K
                                        +O('7') =g= P('7');

PROCAP8.. (n('8') * ((Winit+Wtinit-(F('1')+Ft('1')+F('2')+Ft('2')+F('3')+Ft('3')+F('4')+Ft('4')+F('5')+Ft('5')+F('6')+Ft('6')+F('7')+Ft('7')+F('8')+Ft('8')))
                                        +0.7*(H('6')+Ht('6')+H('7')+Ht('7')+H('8')+Ht('8'))+0.8*(H('3')+Ht('3')+H('4')+Ht('4')+H('5')+Ht('5'))+0.9*(H('1')+Ht('1')+H('2')+Ht('2')))*ho)/K
                                        +O('8') =g= P('8');

PROCAP9.. (n('9') * (Winit+Wtinit-(F('1')+Ft('1')+F('2')+Ft('2')+F('3')+Ft('3')+F('4')+Ft('4')+F('5')+Ft('5')+F('6')+Ft('6')+F('7')+Ft('7')+F('8')+Ft('8')
                                        +F('9')+Ft('9'))+0.7*(H('7')+Ht('7')+H('8')+Ht('8')+H('9')+Ht('9'))+0.8*(H('4')+Ht('4')+H('5')+Ht('5')+H('6')+Ht('6'))
                                        +0.9*(H('1')+Ht('1')+H('2')+Ht('2')+H('3')+Ht('3')))*ho)/K
                                        +O('9') =g= P('9');

PROCAP10.. (n('10') * (Winit+Wtinit-(F('1')+Ft('1')+F('2')+Ft('2')+F('3')+Ft('3')+F('4')+Ft('4')+F('5')+Ft('5')+F('6')+Ft('6')+F('7')+Ft('7')+F('8')+Ft('8')
                                        +F('9')+Ft('9')+F('10')+Ft('10'))+0.7*(H('8')+Ht('8')+H('9')+Ht('9')+H('10')+Ht('10'))+0.8*(H('5')+Ht('5')+H('6')+Ht('6')+H('7')+Ht('7'))
                                        +0.9*(H('1')+Ht('1')+H('2')+Ht('2')+H('3')+Ht('3')+H('4')+Ht('4'))*ho)/K)
                                        +O('10') =G= P('10');

PROCAP11.. (n('11') * (Winit+Wtinit-(F('1')+Ft('1')+F('2')+Ft('2')+F('3')+Ft('3')+F('4')+Ft('4')+F('5')+Ft('5')+F('6')+Ft('6')+F('7')+Ft('7')+F('8')+Ft('8')
                                        +F('9')+Ft('9')+F('10')+Ft('10')+F('11')+Ft('11'))+0.7*(H('9')+Ht('9')+H('10')+Ht('10')+H('11')+Ht('11'))+0.8*(H('6')+Ht('6')+H('7')+Ht('7')
                                        +H('8')+Ht('8'))+0.9*(H('1')+Ht('1')+H('2')+Ht('2')+H('3')+Ht('3')+H('4')+Ht('4')+H('5')+Ht('5')))*ho)/K
                                        +O('11') =G= P('11');

PROCAP12.. (n('12') * ((Winit+Wtinit-(F('1')+Ft('1')+F('2')+Ft('2')+F('3')+Ft('3')+F('4')+Ft('4')+F('5')+Ft('5')+F('6')+Ft('6')+F('7')+Ft('7')+F('8')+Ft('8')
                                        +F('9')+Ft('9')+F('10')+Ft('10')+F('11')+Ft('11')+F('12')+Ft('12'))+0.7*(H('10')+Ht('10')+H('11')+Ht('11')+H('12')+Ht('12'))+0.8*(H('7')+Ht('7')+H('8')+Ht('8')
                                        +H('9')+Ht('9'))+0.9*(H('1')+Ht('1')+H('2')+Ht('2')+H('3')+Ht('3')+H('4')+Ht('4')+H('5')+Ht('5')+H('6')+Ht('6')))*ho)/K )
                                        +O('12') =g= P('12');

WORKFORCE(t)$(ord(t) ne 1).. W(t) + F(t)=e= W(t-1) + H(t);

WORKFORCEt(t)$(ord(t) ne 1).. Wt(t) + Ft(t)=e= Wt(t-1) + Ht(t);

INVLEV(t)$(ord(t) gt 1).. I(t) + D(t)=e= P(t) + SU(t) + S(t) + I(t-1);

OVERTIME1.. (n('1') * ((Winit+Wtinit-F('1')+Ft('1'))+0.7*(H('1')+Ht('1')))*ho*OLIM/K) =G= O('1') ;

OVERTIME2.. (n('2') * ((Winit+Wtinit-F('1')-Ft('1')-F('2')-Ft('2'))+0.7*(H('1')+Ht('1')+H('2')+Ht('2')))*ho*OLIM/K) =g= O('2') ;

OVERTIME3.. (n('3') * ((Winit+Wtinit-F('1')-Ft('1')-F('2')-Ft('2')-F('3')-Ft('3'))+
                  0.7*(H('1')+Ht('1')+H('2')+Ht('2')+H('3')+Ht('3')))*ho*OLIM/K) =G=O('3') ;

OVERTIME4.. (n('4') * ((Winit+Wtinit-F('1')-Ft('1')-F('2')-Ft('2')-F('3')-Ft('3')-F('4')-Ft('4'))+
                  0.7*(H('2')+Ht('2')+H('3')+Ht('3')+H('4')+Ht('4'))+ 0.8*(H('1')+Ht('1')))*ho*OLIM/K) =g=O('4') ;

OVERTIME5.. (n('5') * ((Winit+Wtinit-(F('1')+Ft('1')+F('2')+Ft('2')+F('3')+Ft('3')+F('4')+Ft('4')+F('5')+Ft('5')))
                         +(0.8*(H('1')+Ht('1')+H('2')+Ht('2'))+0.7*(H('3')+Ht('3')+H('4')+Ht('4')+H('5')+Ht('5'))))*ho*OLIM/K) =G= O('5');

OVERTIME6.. (n('6') * ((Winit+Wtinit-(F('1')+Ft('1')+F('2')+Ft('2')+F('3')+Ft('3')+F('4')+Ft('4')+F('5')+Ft('5')+F('6')+Ft('6')))
                                        +0.7*(H('4')+Ht('4')+H('5')+Ht('5')+H('6')+Ht('6'))+0.8*(H('1')+Ht('1')+H('2')+Ht('2')+H('3')+Ht('3')))*ho*OLIM/K) =G=O('6');

OVERTIME7.. (n('7') * ((Winit+Wtinit-(F('1')+Ft('1')+F('2')+Ft('2')+F('3')+Ft('3')+F('4')+Ft('4')+F('5')+Ft('5')+F('6')+Ft('6')+F('7')+Ft('7')))
                                        +0.7*(H('5')+Ht('5')+H('6')+Ht('6')+H('7')+Ht('7'))+0.8*(H('2')+Ht('2')+H('3')+Ht('3')+H('4')+Ht('4'))+0.9*(H('1')+Ht('1')))*ho*OLIM/K)
                                        =G=O('7') ;

OVERTIME8.. (n('8') * ((Winit+Wtinit-(F('1')+Ft('1')+F('2')+Ft('2')+F('3')+Ft('3')+F('4')+Ft('4')+F('5')+Ft('5')+F('6')+Ft('6')+F('7')+Ft('7')+F('8')+Ft('8')))
                                        +0.7*(H('6')+Ht('6')+H('7')+Ht('7')+H('8')+Ht('8'))+0.8*(H('3')+Ht('3')+H('4')+Ht('4')+H('5')+Ht('5'))+0.9*(H('1')+Ht('1')+H('2')+Ht('2')))*ho*OLIM/K) =G= O('8') ;

OVERTIME9.. (n('9') * ((Winit+Wtinit-(F('1')+Ft('1')+F('2')+Ft('2')+F('3')+Ft('3')+F('4')+Ft('4')+F('5')+Ft('5')+F('6')+Ft('6')+F('7')+Ft('7')+F('8')+Ft('8')
                                        +F('9')+Ft('9'))+0.7*(H('7')+Ht('7')+H('8')+Ht('8')+H('9')+Ht('9'))+0.8*(H('4')+Ht('4')+H('5')+Ht('5')+H('6')+Ht('6'))
                                        +0.9*(H('1')+Ht('1')+H('2')+Ht('2')+H('3')+Ht('3')))*ho*OLIM/K)) =G= O('9') ;

OVERTIME10.. (n('10') * ((Winit+Wtinit-(F('1')+Ft('1')+F('2')+Ft('2')+F('3')+Ft('3')+F('4')+Ft('4')+F('5')+Ft('5')+F('6')+Ft('6')+F('7')+Ft('7')+F('8')+Ft('8')
                                        +F('9')+Ft('9')+F('10')+Ft('10'))+0.7*(H('8')+Ht('8')+H('9')+Ht('9')+H('10')+Ht('10'))+0.8*(H('5')+Ht('5')+H('6')+Ht('6')+H('7')+Ht('7'))
                                        +0.9*(H('1')+Ht('1')+H('2')+Ht('2')+H('3')+Ht('3')+H('4')+Ht('4')))*ho*OLIM/K))
                                        =G=O('10') ;

OVERTIME11.. (n('11') * ((Winit+Wtinit-(F('1')+Ft('1')+F('2')+Ft('2')+F('3')+Ft('3')+F('4')+Ft('4')+F('5')+Ft('5')+F('6')+Ft('6')+F('7')+Ft('7')+F('8')+Ft('8')
                                        +F('9')+Ft('9')+F('10')+Ft('10')+F('11')+Ft('11'))+0.7*(H('9')+Ht('9')+H('10')+Ht('10')+H('11')+Ht('11'))+0.8*(H('6')+Ht('6')+H('7')+Ht('7')
                                        +H('8')+Ht('8'))+0.9*(H('1')+Ht('1')+H('2')+Ht('2')+H('3')+Ht('3')+H('4')+Ht('4')+H('5')+Ht('5')))*ho*OLIM/K)) =g=O('11') ;

OVERTIME12.. (n('12') * ((Winit+Wtinit-(F('1')+Ft('1')+F('2')+Ft('2')+F('3')+Ft('3')+F('4')+Ft('4')+F('5')+Ft('5')+F('6')+Ft('6')+F('7')+Ft('7')+F('8')+Ft('8')
                                        +F('9')+Ft('9')+F('10')+Ft('10')+F('11')+Ft('11')+F('12')+Ft('12'))+0.7*(H('10')+Ht('10')+H('11')+Ht('11')+H('12')+Ht('12'))+0.8*(H('7')+Ht('7')+H('8')+Ht('8')
                                        +H('9')+Ht('9'))+0.9*(H('1')+Ht('1')+H('2')+Ht('2')+H('3')+Ht('3')+H('4')+Ht('4')+H('5')+Ht('5')+H('6')+Ht('6')))*ho*OLIM/K))
                                        =g=O('12');

CHGEM.. m=E=SUM(t,(cpe*P(t) + cie*I(t)));

CHGEMCON.. CC=G=SUM(t,(cpe*P(t) + cie*I(t)));

SUBCONTRACT_LIM.. SUM(t, SU(t)) =l= SUM(t,D(t))*0;

WORKFORCEinit.. W('1')=e=Winit + H('1')-F('1');

WORKFORCEtinit.. Wt('1')=e=Wtinit + Ht('1')-Ft('1');

INVinit..       I('1')=e=P('1') + Iinit-D('1') + S('1') + SU('1');

SMOOTHINGLIMIT(t)$(ord(t) ne 1).. H(t) + Ht(t) + F(t) + Ft(t) =l= (W(t-1)+Wt(t-1))*0.1;
SMOOTHINGLIMIT1..   H('1') + Ht('1') + F('1') + Ft('1') =l= (Winit+Wtinit)*0.1;

ServeLevel(t).. S(t)=E=(1-alpha)*D(t);

MODEL MANUFACTURE
/COST
SUBCONTRACT_LIM
SOC
CO2cost
PRO
PROWORKER
ENC
TotP
PROCAP1
PROCAP2
PROCAP3
PROCAP4
PROCAP5
PROCAP6
PROCAP7
PROCAP8
PROCAP9
PROCAP10
PROCAP11
PROCAP12
WORKFORCE
WORKFORCEt
INVLEV
OVERTIME1
OVERTIME2
OVERTIME3
OVERTIME4
OVERTIME5
OVERTIME6
OVERTIME7
OVERTIME8
OVERTIME9
OVERTIME10
OVERTIME11
OVERTIME12
CHGEM
CHGEMCON
WORKFORCEinit
WORKFORCEtinit
INVinit
SMOOTHINGLIMIT
SMOOTHINGLIMIT1
rawmaterial
ServeLevel
electricity
overtimecost
stockoutcost /;

MANUFACTURE.optfile  = 1;
option MIP = cplex;
W.up(t)=2000;
Wt.up(t)=2000;
H.up(t)=2000;
Ht.up(t)=2000;
F.up(t)=2000;
Ft.up(t)=2000;

MODEL M1/
SUBCONTRACT_LIM
COST
SOC_LOW
SOC
CO2cost
PRO
PROWORKER
ENC
TotP
PROCAP1
PROCAP2
PROCAP3
PROCAP4
PROCAP5
PROCAP6
PROCAP7
PROCAP8
PROCAP9
PROCAP10
PROCAP11
PROCAP12
WORKFORCE
WORKFORCEt
INVLEV
OVERTIME1
OVERTIME2
OVERTIME3
OVERTIME4
OVERTIME5
OVERTIME6
OVERTIME7
OVERTIME8
OVERTIME9
OVERTIME10
OVERTIME11
OVERTIME12
CHGEM
CHGEMCON
WORKFORCEinit
WORKFORCEtinit
INVinit
SMOOTHINGLIMIT
SMOOTHINGLIMIT1
rawmaterial
ServeLevel
electricity
overtimecost
stockoutcost /;

MODEL M2/
COST
SOC
ENC_LOW
CO2cost
PRO
PROWORKER
ENC
TotP
PROCAP1
PROCAP2
PROCAP3
PROCAP4
PROCAP5
PROCAP6
PROCAP7
PROCAP8
PROCAP9
PROCAP10
PROCAP11
PROCAP12
WORKFORCE
WORKFORCEt
INVLEV
OVERTIME1
OVERTIME2
OVERTIME3
OVERTIME4
OVERTIME5
OVERTIME6
OVERTIME7
OVERTIME8
OVERTIME9
OVERTIME10
OVERTIME11
OVERTIME12
CHGEM
CHGEMCON
WORKFORCEinit
WORKFORCEtinit
INVinit
SMOOTHINGLIMIT
SMOOTHINGLIMIT1
rawmaterial
ServeLevel
SUBCONTRACT_LIM
electricity
overtimecost
stockoutcost /;

File res /Result.txt/;
Put res;
Put 'RESULTS FILE'/;

     Solve MANUFACTURE using mip minimizing EC;
         ENC_LOWER_LIMIT=EC.L;

         PUT 'ENC LOWER LIMIT', ENC_LOWER_LIMIT/;

     Solve MANUFACTURE using mip minimizing Z;

         ENC_UPPER_LIMIT=EC.L;
         EPSILON=(ENC_UPPER_LIMIT-ENC_LOWER_LIMIT)/ITERATION_NUMBER;

         PUT 'EPSILON',EPSILON/;
         PUT 'ENC_UPPER_LIMIT',ENC_UPPER_LIMIT/;
         PUT ' ENC UPPER  ',' ENC COST ','TOTAL COST'/;

         WHILE (ITERATION_COUNTER LE ITERATION_NUMBER,
                 solve M2 using mip minimizing Z;
                         PUT(ENC_UPPER_LIMIT-EPSILON*ITERATION_COUNTER), ec.L:15:2,Z.L:15:2/;
                                  ITERATION_COUNTER = ITERATION_COUNTER+1;);

putclose;

DISPLAY SO.L;
